# Supplementary material for: Consonant aspiration in Mandarin-speaking children: a developmental perspective from perception and production
Source: Front Pediatr. 2025 Jan 7;12:1465454. doi: 10.3389/fped.2024.1465454 (PMC11776868; doi:10.3389/fped.2024.1465454)
Supplement: Supplementary file 2 [file Table2.xlsx]

## Sheet: Sheet1
Category_IPA	Category_PinYin	Target Consonant_IPA	Target Consonant_PinYin	Aspiration	Place of Articulation	Manner of Articulation	Target Item
trial1	trial1	trial1	N/A	N/A	N/A	N/A	狮子(Lion)
trial2	trial2	trial2	N/A	N/A	N/A	N/A	石头(Stone)
p/ph	b/p	p	b	unaspirated	Bilabial	Stop	拔河(Tug-of-war)
p/ph	b/p	ph	p	aspirated	Bilabial	Stop	爬山(Climbing)
p/ph	b/p	p	b	unaspirated	Bilabial	Stop	鼻子(Nose)
p/ph	b/p	ph	p	aspirated	Bilabial	Stop	皮带(Belt)
p/ph	b/p	p	b	unaspirated	Bilabial	Stop	白色(White)
p/ph	b/p	ph	p	aspirated	Bilabial	Stop	排队(Line up)
p/ph	b/p	p	b	unaspirated	Bilabial	Stop	宝石(Gem)
p/ph	b/p	ph	p	aspirated	Bilabial	Stop	跑步(Running)
t/th	d/t	t	d	unaspirated	Apico-alveolar	Stop	低头(Bow head)
t/th	d/t	th	t	aspirated	Apico-alveolar	Stop	踢球(Kick ball)
t/th	d/t	t	d	unaspirated	Apico-alveolar	Stop	肚子(Belly)
t/th	d/t	th	t	aspirated	Apico-alveolar	Stop	兔子(Rabbit)
t/th	d/t	t	d	unaspirated	Apico-alveolar	Stop	钉子(Nail)
t/th	d/t	th	t	aspirated	Apico-alveolar	Stop	听歌(Listen to music)
t/th	d/t	t	d	unaspirated	Apico-alveolar	Stop	钓鱼(Fishing)
t/th	d/t	th	t	aspirated	Apico-alveolar	Stop	跳绳(Jump rope)
k/kh	g/k	k	g	unaspirated	Velar	Stop	哥哥(Older brother)
k/kh	g/k	kh	k	aspirated	Velar	Stop	蝌蚪(Tadpole)
k/kh	g/k	k	g	unaspirated	Velar	Stop	骨头(Bone)
k/kh	g/k	kh	k	aspirated	Velar	Stop	苦瓜(Bitter melon)
k/kh	g/k	k	g	unaspirated	Velar	Stop	公鸡(Rooster)
k/kh	g/k	kh	k	aspirated	Velar	Stop	空调(Air conditon)
k/kh	g/k	k	g	unaspirated	Velar	Stop	怪兽(Monster)
k/kh	g/k	kh	k	aspirated	Velar	Stop	筷子(Chopsticks)
tɕ/tɕh	j/q	tɕ	j	unaspirated	Dorso-palatal	Affricate	鸡蛋(Egg)
tɕ/tɕh	j/q	tɕh	q	aspirated	Dorso-palatal	Affricate	七点(Seven o'clock)
tɕ/tɕh	j/q	tɕ	j	unaspirated	Dorso-palatal	Affricate	举手(Raise hand)
tɕ/tɕh	j/q	tɕh	q	aspirated	Dorso-palatal	Affricate	取出(Take out)
tɕ/tɕh	j/q	tɕ	j	unaspirated	Dorso-palatal	Affricate	浇花(Watering flowers)
tɕ/tɕh	j/q	tɕh	q	aspirated	Dorso-palatal	Affricate	敲门(Knock on door)
tɕ/tɕh	j/q	tɕ	j	unaspirated	Dorso-palatal	Affricate	鲸鱼(Whale)
tɕ/tɕh	j/q	tɕh	q	aspirated	Dorso-palatal	Affricate	蜻蜓(Dragonfly)
ʦ/ʦh	z/c	ʦ	z	unaspirated	Blade-alveolar	Affricate	扎辫(Braid hair)
ʦ/ʦh	z/c	ʦh	c	aspirated	Blade-alveolar	Affricate	擦手(Wipe hands)
ʦ/ʦh	z/c	ʦ	z	unaspirated	Blade-alveolar	Affricate	字母(Alphabet)
ʦ/ʦh	z/c	ʦh	c	aspirated	Blade-alveolar	Affricate	刺猬(Hedgehog)
ʦ/ʦh	z/c	ʦ	z	unaspirated	Blade-alveolar	Affricate	早上(Morning)
ʦ/ʦh	z/c	ʦh	c	aspirated	Blade-alveolar	Affricate	草莓(Strawberry)
ʦ/ʦh	z/c	ʦ	z	unaspirated	Blade-alveolar	Affricate	坐着(Sitting)
ʦ/ʦh	z/c	ʦh	c	aspirated	Blade-alveolar	Affricate	错了(Wrong)
ʈʂ/ʈʂh	zh/ch	ʈʂ	zh	unaspirated	Blade-palatal	Affricate	蜘蛛(Spider)
ʈʂ/ʈʂh	zh/ch	ʈʂh	ch	aspirated	Blade-palatal	Affricate	吃饭(Eat)
ʈʂ/ʈʂh	zh/ch	ʈʂ	zh	unaspirated	Blade-palatal	Affricate	竹子(Bamboo)
ʈʂ/ʈʂh	zh/ch	ʈʂh	ch	aspirated	Blade-palatal	Affricate	厨师(Chef)
ʈʂ/ʈʂh	zh/ch	ʈʂ	zh	unaspirated	Blade-palatal	Affricate	冲水(Flush)
ʈʂ/ʈʂh	zh/ch	ʈʂh	ch	aspirated	Blade-palatal	Affricate	中间(Middle)
ʈʂ/ʈʂh	zh/ch	ʈʂ	zh	unaspirated	Blade-palatal	Affricate	帐篷(Tent)
ʈʂ/ʈʂh	zh/ch	ʈʂh	ch	aspirated	Blade-palatal	Affricate	唱歌(Singing)
